# Supplementary material for: Integrated transcriptome and microRNA analysis reveals molecular responses to high-temperature stress in the liver of American shad (Alosa sapidissima)
Source: BMC Genomics. 2024 Jul 1;25:656. doi: 10.1186/s12864-024-10567-w (PMC11218383; doi:10.1186/s12864-024-10567-w)
Supplement: Supplementary file 1 — Supplementary Material 1 [file 12864_2024_10567_MOESM1_ESM.xlsx]

## Sheet: Table Name
Table S1. Sequencing data statistics.
Table S2. Statistics of comparison efficiency of each sample.
Table S3. Statistics on the area covered by each sample.
Table S4. Statistics on the number of annotated differentially expressed genes.

## Sheet: Table S1
#Sample	ReadSum	BaseSum	GC(%)	N(%)	Q20(%)	CycleQ20(%)	Q30(%)
HighLi1	23830927	7149278100	48.67	0	94.98	100	87.91
HighLi2	20832891	6249867300	49	0	95.75	100	89.32
HighLi3	24256529	7276958700	48.75	0	95.38	100	88.8
LowLi1	22424056	6727216800	49.52	0	95.49	100	88.88
LowLi2	20415636	6124690800	48.7	0	95.69	100	89.3
LowLi3	22465475	6739642500	49.29	0	94.86	100	87.88
MidLi1	26279940	7883982000	50.01	0	95.28	100	88.53
MidLi2	24675102	7402530600	49.64	0	95.09	100	88.2
Note: Sample: the uniform numbering of samples ; ReadSum: the total number of pair-end Reads in Clean Data; BaseSum: the total number of bases in Clean Data; GC(%): the GC content of Clean Data, i.e., the percentage of the two types of bases, G and C; N(%): N base content in Clean Data; Q20 (%): percentage of bases with Clean Data quality value greater than or equal to 20; Q30 (%): percentage of …

## Sheet: Table S2
#STAT	HighLi1	HighLi2	HighLi3	LowLi1	LowLi2	LowLi3	MidLi1	MidLi2	MidLi3
not aligned	3252594(6.82%)	2367031(5.68%)	3107288(6.41%)	2528906(5.64%)	2431468(5.95%)	3334881(7.42%)	3101350(5.90%)	3196902(6.48%)	2601343(5.36%)
reads aligned	44409260(93.18%)	39298751(94.32%)	45405770(93.59%)	42319206(94.36%)	38399804(94.05%)	41596069(92.58%)	49458530(94.10%)	46153302(93.52%)	45957493(94.64%)

## Sheet: Table S3
#STAT	HighLi1	HighLi2	HighLi3	LowLi1	LowLi2	LowLi3	MidLi1	MidLi2	MidLi3
exonic	35,631,042(84.74%)	31,719,744(85.43%)	36,144,104(84.95%)	34,876,318(87.75%)	30,862,391(86.23%)	32,821,625(83.61%)	40,993,995(88.36%)	37,903,448(87.27%)	36,579,492(85.51%)
intergenic	2,472,202(5.88%)	2,113,893(5.69%)	2,657,873(6.25%)	2,136,534(5.38%)	2,388,656(6.67%)	2,579,109(6.57%)	2,094,983(4.52%)	2,210,741(5.09%)	2,464,436(5.76%)
intronic	3,944,836(9.38%)	3,297,263(8.88%)	3,747,634(8.81%)	2,733,978(6.88%)	2,540,965(7.1%)	3,856,595(9.82%)	3,306,174(7.13%)	3,316,158(7.64%)	3,732,479(8.73%)
Note: exonic: reads (percentage) compared to exonic regions, intronic: reads (percentage) compared to intronic regions, intergenic: reads (percentage) compared to intergenic regions.

## Sheet: Table S4
DEG_Set	Total	Swiss-Prot	GO	KEGG	COG	KOG	Pfam	NR
LowLi_vs_HighLi.all	893	732	704	622	271	565	820	891
LowLi_vs_MidLi.all	1565	1270	1204	1094	529	1009	1451	1565
MidLi_vs_HighLi.all	464	375	356	298	136	282	409	464
Note: DEG Set: name of differentially expressed gene set; Total: number of differentially expressed genes annotated; the third to last column indicates the number of differentially expressed genes annotated to each functional database.
