# Supplementary material for: Integrated transcriptome and microRNA analysis reveals molecular responses to high-temperature stress in the liver of American shad (Alosa sapidissima)
Source: BMC Genomics. 2024 Jul 1;25:656. doi: 10.1186/s12864-024-10567-w (PMC11218383; doi:10.1186/s12864-024-10567-w)
Supplement: Supplementary file 2 — Supplementary Material 2 [file 12864_2024_10567_MOESM2_ESM.xlsx]

## Sheet: Table Name
Table S5. Sample Sequencing Data Evaluation Statistics.
Table S6. Statistics of the number of shared sequences between samples.
Table S7. Statistics of the types of sequences shared among samples.
Table S8. sRNA classification annotation statistics.
Table S9. Statistics on comparison information with reference sequences.
Table S10. miRNA detection results statistics.
Table S11. Sample correlation statistics.

## Sheet: Table S5
#Sample	ReadSum	BaseSum	GC(%)	N(%)	Q20(%)	CycleQ20(%)	Q30(%)
HighLi1	14949792	762424476	50.77	0	99.02	100	96.77
HighLi2	14320205	730311824	50.98	0	98.99	100	96.87
HighLi3	16266955	829612177	50.68	0	98.84	100	96.34
LowLi1	18024294	919224938	50.96	0	98.85	100	96.63
LowLi2	19270099	982536116	50.96	0	98.64	100	96.35
LowLi3	16265100	829482652	49.93	0	98.67	100	96.01
MidLi1	14195662	723949831	51.47	0	99.23	100	97.61
MidLi2	19356683	987187521	51.24	0	98.9	100	96.45
MidLi3	14123472	720253953	50.81	0	98.89	100	96.64
Note: #Sample: sample name; ReadSum: total number of Reads in Clean Data; BaseSum: total number of bases in Clean Data; GC content: Clean Data GC content, i.e., the percentage of both G and C bases in Clean Data to the total number of bases; %≥Q30: Clean Data Percentage of bases with quality value greater than or equal to 30.

## Sheet: Table S6
	HighLi1	HighLi2	HighLi3	LowLi1	LowLi2	LowLi3	MidLi1	MidLi2	MidLi3
HighLi1	14388788	9996630	10969740	9375829	10267224	9214011	9950930	11388486	9378151
HighLi2	9996630	13246221	10129468	10581232	10862936	8942297	8918951	10279401	10287254
HighLi3	10969740	10129468	15467461	11004839	11616703	11103035	10308037	11362683	10081106
LowLi1	9375829	10581232	11004839	16616169	13435688	10331628	8592892	10216979	10946206
LowLi2	10267224	10862936	11616703	13435688	17784908	10993302	9505424	11607314	11340589
LowLi3	9214011	8942297	11103035	10331628	10993302	15702347	8756224	9745751	9416101
MidLi1	9950930	8918951	10308037	8592892	9505424	8756224	12779007	10252467	8533157
MidLi2	11388486	10279401	11362683	10216979	11607314	9745751	10252467	18309979	10864819
MidLi3	9378151	10287254	10081106	10946206	11340589	9416101	8533157	10864819	13410109
Note: The table is a matrix of the number of shared sequences, with the total number of sequences for this sample on the diagonal and the number of sequences shared between samples in the table crossed with other samples.

## Sheet: Table S7
	HighLi1	HighLi2	HighLi3	LowLi1	LowLi2	LowLi3	MidLi1	MidLi2	MidLi3
HighLi1	470758	140561	146632	136319	148112	122839	144187	147003	131730
HighLi2	140561	615784	157494	154684	169480	128914	148141	153762	146384
HighLi3	146632	157494	625635	149657	166729	139631	163368	161563	146709
LowLi1	136319	154684	149657	510697	165797	129851	145808	149547	146996
LowLi2	148112	169480	166729	165797	704347	143491	159734	171083	158984
LowLi3	122839	128914	139631	129851	143491	470921	152206	137686	131359
MidLi1	144187	148141	163368	145808	159734	152206	564378	158628	144192
MidLi2	147003	153762	161563	149547	171083	137686	158628	648430	154500
MidLi3	131730	146384	146709	146996	158984	131359	144192	154500	515731
Note: The table is a matrix of shared sequence species, with the total number of sequence species for this sample on the diagonal, and the number of species shared between samples in the table that crosses over other samples.

## Sheet: Table S8
type	HighLi1_total	HighLi1_uniq	HighLi2_total	HighLi2_uniq	HighLi3_total	HighLi3_uniq	LowLi1_total	LowLi1_uniq	LowLi2_total	LowLi2_uniq	LowLi3_total	LowLi3_uniq	MidLi1_total	MidLi1_uniq	MidLi2_total	MidLi2_uniq	MidLi3_total	MidLi3_uniq
miRNA	8778918(61.01%)	52910(11.24%)	7414576(55.98%)	61786(10.03%)	10063692(65.06%)	56790(9.08%)	9017600(54.27%)	51282(10.04%)	8925344(50.18%)	60254(8.55%)	11386608(72.52%)	46810(9.94%)	7306101(57.17%)	58831(10.42%)	8644094(47.21%)	42147(6.50%)	7207875(53.75%)	41256(8.00%)
rRNA	3946835(27.43%)	181203(38.49%)	3620207(27.33%)	199288(32.36%)	3652936(23.62%)	222429(35.55%)	5123674(30.84%)	195563(38.29%)	5617416(31.59%)	237270(33.69%)	2768527(17.63%)	168695(35.82%)	3832619(29.99%)	214380(37.99%)	5424529(29.63%)	195280(30.12%)	3671141(27.38%)	177046(34.33%)
tRNA	330061(2.29%)	10420(2.21%)	318341(2.40%)	10591(1.72%)	297262(1.92%)	14195(2.27%)	260718(1.57%)	10846(2.12%)	506333(2.85%)	14858(2.11%)	407455(2.59%)	14738(3.13%)	348282(2.73%)	14114(2.50%)	898904(4.91%)	15750(2.43%)	455483(3.40%)	11247(2.18%)
snRNA	16791(0.12%)	2093(0.44%)	23539(0.18%)	2853(0.46%)	20476(0.13%)	2576(0.41%)	37463(0.23%)	2835(0.56%)	39025(0.22%)	3531(0.50%)	17489(0.11%)	2557(0.54%)	19528(0.15%)	2601(0.46%)	27526(0.15%)	2840(0.44%)	26565(0.20%)	2769(0.54%)
snoRNA	79747(0.55%)	4487(0.95%)	200665(1.51%)	6399(1.04%)	94279(0.61%)	5647(0.90%)	296678(1.79%)	6048(1.18%)	226666(1.27%)	6980(0.99%)	100834(0.64%)	4848(1.03%)	74889(0.59%)	5184(0.92%)	207416(1.13%)	6176(0.95%)	173711(1.30%)	5615(1.09%)
repeat	112595(0.78%)	19317(4.10%)	129285(0.98%)	25898(4.21%)	133625(0.86%)	25410(4.06%)	145301(0.87%)	19395(3.80%)	185473(1.04%)	27781(3.94%)	72913(0.46%)	17712(3.76%)	123638(0.97%)	22311(3.95%)	158043(0.86%)	19156(2.95%)	127690(0.95%)	18325(3.55%)
other	1123841(7.81%)	200328(42.55%)	1539608(11.62%)	308969(50.17%)	1205191(7.79%)	298588(47.73%)	1734735(10.44%)	224728(44.00%)	2284651(12.85%)	353673(50.21%)	948521(6.04%)	215561(45.77%)	1073950(8.40%)	246957(43.76%)	2949467(16.11%)	367081(56.61%)	1747644(13.03%)	259473(50.31%)
Note: Types: ncRNA classification type; Total: number of valid sequences; miRNA: reads annotated with known miRNAs; rRNA: reads annotated with ribosomal RNAs; snRNA: reads annotated with small intranuclear RNAs; snoRNA: reads annotated with small nucleolus RNAs; tRNA: reads annotated with transfer RNAs; repeat: reads annotated with repeated sequences; other: reads not annotated will be used for s…

## Sheet: Table S9
#SampleID	Total_Reads	Mapped_Reads	UnMapped_Reads	Mapped_Ratio
HighLi1	1009702	970548	39154	0.9612
HighLi2	1373804	1312754	61050	0.9556
HighLi3	1017662	961190	56472	0.9445
LowLi1	1628077	1557423	70654	0.9566
LowLi2	2129319	2003382	125937	0.9409
LowLi3	816142	757477	58665	0.9281
MidLi1	924299	868067	56232	0.9392
MidLi2	2758331	2644652	113679	0.9588
MidLi3	1617451	1521959	95492	0.941
Note: #SampleID: sample name; Total_Reads: total reads; mapped: the number of reads matched to the reference sequence; unmapped: the number of reads not matched to the reference sequence; %mapped: the percentage of reference sequences matched.

## Sheet: Table S10
miRNA	Number
Total	10917
Conservative miRNA	8425
Unconservative miRNA	2492
Note: Total is the number of total miRNAs identified; Conservative miRNAs are known miRNAs identified; Unconservative miRNAs are new miRNAs identified.

## Sheet: Table S11
HighLi1	HighLi2	HighLi3	LowLi1	LowLi2	LowLi3	MidLi1	MidLi2	MidLi3
HighLi1	1	0.892072	0.962266	0.63252	0.754114	0.62662	0.954972	0.90157	0.737504
HighLi2	0.892072	1	0.906769	0.825489	0.913007	0.70151	0.910188	0.896056	0.852486
HighLi3	0.962266	0.906769	1	0.693832	0.811158	0.639531	0.969841	0.899313	0.777708
LowLi1	0.63252	0.825489	0.693832	1	0.90712	0.58783	0.726379	0.657169	0.727446
LowLi2	0.754114	0.913007	0.811158	0.90712	1	0.685251	0.791938	0.798161	0.865408
LowLi3	0.62662	0.70151	0.639531	0.58783	0.685251	1	0.616763	0.681228	0.690576
MidLi1	0.954972	0.910188	0.969841	0.726379	0.791938	0.616763	1	0.88724	0.741249
MidLi2	0.90157	0.896056	0.899313	0.657169	0.798161	0.681228	0.88724	1	0.852865
MidLi3	0.737504	0.852486	0.777708	0.727446	0.865408	0.690576	0.741249	0.852865	1
Note: Correlation coefficient matrix, the number in each table represents the correlation coefficient r.
